# Supplementary material for: Assessment of the Prescribing Pharmacist’s Role in Supporting Access to Prescription-Only Medicines—Metadata Analysis in Poland
Source: Healthcare (Basel). 2023 Dec 5;11(24):3106. doi: 10.3390/healthcare11243106 (PMC10743265; doi:10.3390/healthcare11243106)
Supplement: Supplementary file 1 [file healthcare-11-03106-s001.zip]

Archive with 1 entries (1 files):
- healthcare-2638194-supplementary.pdf
